# Supplementary material for: Systemic Alterations of Immune Response-Related Proteins during Glaucoma Development in the Murine Model DBA/2J
Source: Diagnostics (Basel). 2020 Jun 23;10(6):425. doi: 10.3390/diagnostics10060425 (PMC7345206; doi:10.3390/diagnostics10060425)
Supplement: Supplementary file 1 [file diagnostics-10-00425-s001.zip]

Archive with 1 entries (1 files):
- diagnostics-827429-supplementary.xlsx
