# Supplementary material for: Systemic Alterations of Immune Response-Related Proteins during Glaucoma Development in the Murine Model DBA/2J
Source: Diagnostics (Basel). 2020 Jun 23;10(6):425. doi: 10.3390/diagnostics10060425 (PMC7345206; doi:10.3390/diagnostics10060425)
Supplement: Supplementary file 1 [file diagnostics-10-00425-s001.zip › diagnostics-827429-supplementary.xlsx]

## Sheet: Table S1
	Table S1. Analytical parameters of individual ELISA analysis
	ELISA assay	LoD (ng/mL)	LoQ (ng/mL)	Calibration curve	Correlation coefficient	Detection range (ng/mL)	Recovery range (%)
	APOA1	0.69	2277	y = 0.0641x - 0.0014	0.99995	1.56-100	80-92
	APOA4	0.67	2211	y = 0.0075x - 0.0183	0.995389	1.56-100	91-105
	C3	1.39	4587	y = 0.0139x + 0.0075	0.99965	3.12-200	88-99
	C4a	0.0119	0.03927	y = 0.0005x + 0.0208	0.996594	0.0312-2	91-104
	TTR	0.071	0.2343	y = 0.2075x + 0.0383	0.988383	0.156-10	78-93
	a1AT	13.7	45.21	y = 0.0005x + 0.0038	0.9993	31.2-2000	83-98
	APOL1	0.133	0.4389	y = 0.1087x - 0.0393	0.998949	0.312-20	82-96
	CFH	3.7	12.21	y = 0.0229x - 0.002	0.99975	7.8-500	86-96
	ITIH4	3.3	10.89	y = 0.0111x + 0.0108	0.9994	7.8-500	82-95
	FCN3	0.0069	0.02277	y = 0.0005x - 0.0039	0.998799	0.0156-1	80-98
	LoD, detection limit; LoQ, quantitation limit
